# Supplementary material for: Missense variants in CTNNB1 can be associated with vitreoretinopathy—Seven new cases of CTNNB1‐associated neurodevelopmental disorder including a previously unreported retinal phenotype
Source: Mol Genet Genomic Med. 2020 Dec 22;9(1):e1542. doi: 10.1002/mgg3.1542 (PMC7963417; doi:10.1002/mgg3.1542)
Supplement: Supplementary file 1 — Supplementary Material [file MGG3-9-e1542-s002.xlsx]

## Sheet: All Patients in Literature
Patient ID	Variant	Sex	AGE AT DIAGNOSIS	PRENATAL ANOMALIES	GROWTH	DEV	BEHAVIOR	PERSONALITY	IQ	NEURO	EYE	FACIAL DYSMORPHISMS	FEEDING/GI ISSUES	CARDIAC ISSUES	RENAL/GU ISSUES	MSK	OTHER HEALTH ISSUES	OTHER GENETIC TESTING
Tucci 1	p.Gln309*	M			Microcephaly (0.1th %ile), height 50th %ile, weight 3rd %ile	Gross motor delay (sat at 18mo, not walking at 30mo, walked at 4.5yo); no speech at 30mo but communicated with pictograms, had some sentences with poor articulation at 4.5yo		Happy	72 at 4yo	MRI brain at 1yo with hypoplasia of corpus callosum	Hypermetropia with vision impairment	Full tip of nose, thin upper lip	Difficulties w/ chewing, swallowing			Hypotonia, broad big toes	None	SNP array (normal), PWS testing (normal), sequencing for CREBBP and EP300 (normal)
Tucci 2	p.Ser425Thrfs*11	F			Microcephaly (0.6th %ile), height 0.6th %ile, weight 50th %ile	Regression at 6mo with very slow progression following; sat at 2yo, crawled at 3yo, able to walk at 12yo with support; first words between 9-10yo	Aggression, automutilation, fecal smearing		Mod-severe ID at 29yo		NR	Full tip of nose, thin upper lip				Hypotonia at 6mo with progressive spasticity/hypertonia, fleshy hands with broad fingers, severe scoliosis	None	SNP array (normal), Rett-like testing including MECP2, FOXG1, CDKL5 (normal), sequencing for CREBBP and EP300 (normal), metabolic screen in blood/urine (normal)
Tucci 3	p.Arg515*	F			Microcephaly (0.6th %ile), height <25th %ile, weight 50th %ile	Gross motor delay (walked only with walking frame) with progressive decline in motor skills leading to inability to walk at 50yo; no speech but able to use sign language; gradual decline in cognition		Cried a lot as infant			Slight atrophy of R optic nerve and moderate hypoplasia of L optic papilla	Full tip of nose, thin upper lip	Slow to feed as neonate, progressive swallowing difficulty			Progressive spasticity	None	SNP array from blood (normal), SNP array from buccal cells wth mosaic gain in 2q34, metabolic screen from blood (normal)
Tucci 4	p.Gly236Argfs*35	F			IUGR/SGA, microcephaly (<0.6th %ile), height 25-50th %ile, weight <0.6th %ile	Developmental delay since 6mo; sat without support at 12mo, walked at 4.5yo with support of walking frame; babbled at 3yo, speaking in simple sentences at 14yo and able to read simple words; had features of ASD; not entirely toilet trained		Excessive crying as infant	65 at 7yo	Temperature dysregulation as infant	Strabismus s/p repair at 13mo	Full tip of nose, thin upper lip	Feeding difficulties as infant			Hypotonia, spastic diplegia of lower extremities, scoliosis in puberty	Recurrent URIs in infancy	SNP array (normal), Angelman methylation and UBE3A (normal), Rett syndrome MECP2 (normal), metabolic screen in blood/urine (nondiagnostic)
Tucci 5	p.Thr551Met					ASD					NR
Dubruc 1	333 kb deletion on 3p22	F	5.5yo	IUGR	IUGR, BW -1.5 SD, length -2 SD, FOC -2 SD; postnatal microcephaly	Delayed; sat independently at 14mo, stood at 30mo, walked with aid at 3yo. Normal fine motor skills. 50 word vocabulary (with orofacial dyspraxia) and able to put 2 words together, receptive language > expressive	Hyperactivity	Friendly and sociable		Brisk polykinetic DTRs, +Babinski; brain MRI at 15mo with mild dilation of ventricles, normal spinal MRI and EEG	Significant hyperopia	Dysmorphic features; thin, sparse, fair hair; fair skin; thin lips; low-set ears	Abdominal US normal	ECHO normal		Progressive ataxia, spasticity, truncal hypotonia, sacral dimple, hyperextensible joints		Metabolic evalution (PAA, creatine metabolism, UOA) normal, chromosomes and fragile X normal, Angelman methylation normal
Kuechler 1	p.Glu642Argfs*6	M		Single umbilical artery	Normal weight/length at birth, primary microcephaly (-2.79 SD)	Started walking unsupported at age 8yo, toilet trained, speaks few single words with better comprehension, communicates with gestures	Good social interaction, outbursts of temper tantrums or crying, self-biting			Normal brain MRI, spine MRI with syringomyelia, broad based gait	Strabismus at 6mo, hyperopia	Hypotelorism, long/flat philtrum, thin upper lip vermilion				Hypertonia of the legs, broad hands with short distal phalanges, pes cavus, 2-4 toe syndactyly	Frequent respiratory infections
Kuechler 2	p.Arg474*	F	5yo		Normal weight/length at birth, primary microcephaly (-2.1 SD)	Severe delay; sat at 18mo, crawled at 23mo, pulled to stand at 33mo.	Stereotypic movements, no interest in toys	Generally friendly but occasional temper tantrums		No seizures, normal brain MRI	Hyperopia (+7/+6)	Broad nasal tip, flat occiput	Feeding difficulties, frequent vomiting, constipation	ECHO normal		Hypotonia of trunk and hypertonia of legs, tapered fingers
Kuechler 3	c.1683+1G>A	F			Normal at birth, later developed microcephaly (-2.2 SD)	Motor delay, speech delay	Temper tantrums, crying, self-biting, little eye contact			Normal MRI brain/spine except for lumbosacral epidural lipoma	NR	Small nasal alae, broad nasal tip, long philtrum, small upper lip vermilion, deep-set ears, micrognathia				Hypotonia with peripheral hypertonia, hip dysplasia, pectus excavatum	Skin problems/eczema	Metabolic screening normal
Kuechler 4	p.Leu251*	F			Normal at birth, later developed microcephaly (-2.1 SD) that improved with time	Motor delay, speech delay; walked at 10yo	Auto-aggression, self-injury, stereotypic movements			Toe-walking; normal MRI/EEG	Strabismus	Flat midface, small nasal alae, broad nasal tip, long/flat philtrum, high arched palate, small and low set ears				Hypotonia of trunk and hypertonia/dystonia of extremities, talipes	Sleep disturbance on Risperidone	Metabolic screening, neurotransmitters, CDG testing normal
Kuechler 5	p.Tyr142Valfs*4	F			Microcephaly (-2.94 SD) developed in first year of life	Motor delay, speech delay	Repetitive movements			Ataxic gait, MRI brain/spine normal, EEG normal	NR	Long face, small nasal alae, broad nasal tip, long and smooth philtrum, thin upper lip, diastema				Hypotonic	Sleep disturbances	Metabolic screening normal
Kuechler 6 (sib to K7)	p.Ser681*	F			Normal	Global developmental delay, ASD	Tics, aggression, oppositional behavior, occasional self-injury	Social	Mild ID, IQ 46-66	Toe walking, tethered cord; MRI/CT brain normal	Strabismus, myopia	Upslanting palpebral fissures, boxy nasal tip, thin upper lip, long philtrum, narrow palate, small chin				Central hypotonia and peripheral hypertonia, scoliosis; prominent finger pads	ADHD, anxiety	Metabolic screening normal
Kuechler 7 (sib to K6)	p.Ser681*	M			Microcephaly (-3.2 SD), otherwise normal	Motor delay		Social	Borderline ID	Tethered cord, MRI brain normal	Bilateral esotropia	Dolichocephaly, upslanting palpebral fissures, boxy nasal tip, thin upper lip, long philtrum, small chin		PDA after birth		Central hypotonia and peripheral hypertonia	ADHD, hypo/oligodontia	Metabolic screening normal; also with variant in WNT10A a/w ectodermal dysplasia, likely accounting for hypo/oligodontia
Kuechler 8	p.Cys419*	M		Microcephaly and ventriculomegaly seen on ultrasound	Progressive microcephaly (-4.8 SD), otherwise normal	Global developmental delay				Seizures at 2mo; MRI brain with enlarged lateral ventricles, dysgenesis of the corpus callosum, abnormal gyration of temporal lobe, absence of right fornix, and hypoplastic brainstem	Strabismus	Hypotelorism, upslanting palpebral fissures, epicanthus, long/flat philtrum, thin upper lip, prominent occiput	Feeding difficulties			Hypotonia of the trunk and hypertonia of the extremities		Karyotype from amniocentesis normal, metabolic screening normal
Kuechler 9	p.Arg474*	M			Normal	Delayed, expressive language more delayed than receptive				Increased DTRs, possibly one febrile seizure, brain MRI with delayed myelination in frontal lobes	NR	Prominent metopic ridge, upslanting palpebral fissures, full nasal tip, long philtrum, thin upper lip, high palate, pointed chin	Feeding problems, difficulty swallowing/chewing			Hypertonicity in arms/legs since birth with axial hypotonia; deep palmar creases, mild clinodactyly of 5th fingers bilaterally, medial fatpat on feet	Difficulty falling asleep	Metabolic screening nonspecific
Kuechler 10	p.Arg95*	F			Normal at birth, "low" FOC at 6mo	Delayed	Some self-injurious behavior, now improved			Abnormal toe-walking gait with ankles fixed in extension; normal EEG and normal MRI brain	R esotropia					"Stiff" per parents	Single umbilical artery noted at birth; cutis marmorata, hoarse voice	Normal biochemical studies
Kuechler 11	p.Leu388Pro	M			Microcephalic (-3.3 SD)	Global developmental delay				Abnormal EEG with epileptiform activity, no clinical seizures	NR	Triangular face, deep-set eyes, small nares, prominent columella	Swallowing issues, texture aversion
Kuechler 12	p.Glu642Valfs*5	F			Normal	Delayed	Laughing spells at night, rages/tantrums; very short attention span; autism	Very friendly but poor eye contact		Generalized pyramidal symptoms; normal MRI brain x 2	Strabismus, R sided amblyopia	Short philtrum, widely spaced teeth				Long slender fingers, long toes with sandal gap	Hoarse voice	Normal biochemical studies, normal peroxisomal investigations in cultured fibroblasts
Kuechler 13	p.Gly34Asnfs*15	M			Normal at birth, microcephalic by 5yo (-2.81 SD)	Motor delay	Limited concentration, sensitive to noises	Social and friendly		Exaggerated DTRs, +Babinski; MRI brain + MRS normal	NR					Axial hypertonia, talipes
Kuechler 14	c.1081+1G>C	M		2 vessel cord seen prenatally	Microcephalic since birth	Delayed motor development		Happy and social		Brisk DTRs, pronounced startle response to auditory/visual stimuli provoking breath holding spell	Photophobia	Asymmetric face (R bigger than L), sparse hair, deep-set eyes, upslanting palpebral fissures, broad nasal tip, long philtrum, thin upper lip vermilion, small teeth, small chin, large ears	Required NGT, then GT; on prokinetic therapy		Small penis, unilateral cryptorchidism	Low axial muscle tone and elevated peripheral muscle tone; leg asymmetry with R thigh circumference > L		Metabolic analyses normal, muscle biopsy without mitochondriopathy
Kuechler 15	p.Ser425Thrfs*11	F		IUGR	Low birth weight, microcephalic (-2.5 SD)	Motor delay, developmental regression with loss of words	Low tolerance for frustration	Happy and friendly		Dysmetria	Intermittent strabismus, poor coordination of eye movements	Thin hair, square face, deep-set eyes, stubby nose with broad nasal tip, thin upper lip vermilion				Truncal ataxia, hypertonic and spastic lower extremities		Metabolic screening normal
Kuechler 16	505 kb deletion at 3p22.1	M		IUGR in 3rd trimester	Low birth weight and microcephaly at birth; short stature at 3yo with microcephaly (-4.09 SD)	Motor delay, speech delay		Generally happy demeanor		MRI brain with thinning of the corpus callosum, otherwise normal	R esotropia	R frontal hair upsweep, double posterior hair whorl, low set and posteriorly rotated ears, hypoplastic upper crus of inner helix, flat philtrum, thin upper vermilion				Persisently clenched hands at 3mo, increased tone in all extremities with dystonic posturing of upper extremities and scissoring of legs; thumbs adducted at rest; decreased tone in trunk		PAA, ACP, uric acid, AFP normal
Winczewska-Wiktor 1	p.Q78*	M	11yo		Mild microcephaly	Delayed speech, unable to walk unassisted at 20mo	Mild hyperactivity, verbal aggression, crying, sleep disturbance	Friendly, anxious	Mild ID	Ataxia; MRI with 12-13mm arachnoid cyst in posterior fossa and enlarged Sylvian fissure, otherwise normal; EEG showed mild slowing of background activity; exam with left hemiparesis with positive Babinski sign and mild dysarthria	Apraxia of upward gaze; astigmatism; hyperopia; normal fundus; periodic horizontal nystagmus; strabismus	Asymmetric face, right frontal hair upsweep, hypotelorism, deep set eyes, diastema, small teeth, short philtrum, thin upper lip vermilion, prominent columella, broad nasal tip, small alae nasi, hypoplastic upper crus of inner helix				Spastic paraplegia, truncal hypotonia; long slender fingers/toes, mild scoliosis	Episodic falls when startled by noise or touch (hyperekplexia); gynecomastia, inverted nipples	NPC1/NPC2 sequencing negative
Kharbanda 1	p.Gln601*	M	6yo	IUGR	Microcephalic	Globally delayed	Occasionally bites self/others; constantly active head rocking movements			No seizures	NR	Prominent nose, thin upper lip	Large appetite		S/p bilateral orchidopexies	Floppy at birth, truncal hypotonia	Single supernumerary upper incisor
Kharbanda 2	p.Arg535*	M	3yo	None	Microcephalic	Globally delayed				No seizures	Strabismus and hypermetropia	Thin upper lip, prominent lower lip, long smooth philtrum, small ears, brachycephaly				Peripheral spasticity and truncal hypotonia; dystonic posturing	Low oxygen sats at birth
Kharbanda 3	p.Arg661*	F	9yo	Microcephaly and IUGR	Microcephalic	Globally delayed	Some autistic traits and obsessional behavior			No seizures; poor balance, oromotor dyspraxia	NR	Widely spaced teeth, tented and thin upper lip, low set ears	Poor feeding and reflux			Sacral dimple, truncal hypotonia, slightly delayed bone age, hypermobile joints, 5th finger clinodactyly
Kharbanda 4	p.Arg535*	M	14yo	None	Normal	Globally delayed	Aggressive outbursts, self-harm			No seizures	Strabismus	Low set ears, short philtrum, thin upper lip, high arched palate, prominent chin	Truncal obesity		Absent left testis	Peripheral spasticity; brachydactyly, contractures at Achilles tendon	Persistent pulmonary hypertension at birth; poor sleep
Kharbanda 5	p.Val349Alafs*9	F	11yo	IUGR	Progressive microcephaly	Speech and motor delay	Stereotypies, temper tantrums, aggressive toward family members			No seizures, ataxia	Strabismus, hypermetropia	Sparse hair over temples, periorbital fullness, slightly low set ears with fleshy lobes, full tip of nose				Truncal hypotonia	Had teeth at 3 months
Kharbanda 6	p.Tyr333*	F	27yo	None	Microcephalic	Globally delayed	Aggressive, temper tantrums, self-injurious behavior			No seizures, ataxia	NR	Unusual hair whorl pattern, thin lower lip, downslanting palpebral fissures, prominent columella, large chin, wide spaced teeth	Difficulty feeding			Floppy at birth, truncal hypotonia, peripheral spasticity, left clubfoot	Asthma
Kharbanda 7	p.Arg474*	F	13yo	None	Microcephalic	Globally delayed	Severe ADHD, aggressive, mouths objects and grinds teeth			No seizures	Bilateral strabismus	Deep-set eyes with darker periorbital skin, epicanthal folds, short prominent nose with bulbous tip, smooth philtrum, thin upper lip, high palate, micrognathia with pointed chin, hypertrophic gums				Peripheral spasticity and truncal hypotonia	Poor sleep
Kharbanda 8	p.Gly268Trpfs*5	F	7yo	None	Microcephalic	Globally delayed, intermittent loss of skills	Autistic behaviors			No seizures, broad based gait	NR	Thin upper lip, slightly low columella				Peripheral spasticity and truncal hypotonia
Kharbanda 9	p.Gln538*	F	4yo		Microcephalic	Globally delayed	Autistic behaviors			No seizures, ataxia	Strabismus	Prominent eyes				Peripheral spasticity and truncal hypotonia	Congenital ichthyosiform erythroderma
Kharbanda 10	p.Tyr333*	F	9yo	None	Microcephalic	Globally delayed	Violent outbursts with difficulty expressing emotions			Possible absence seizures with normal EEG, small anterior fontanelle, irritable as infant	NR	Low set ears				Peripheral spasticity and truncal hypotonia; dystonic posturing
Li 1	p.Gln558*	M	15mo		Microcephaly, BW 3.6kg (normal)	Delayed; at 9mo could not roll or sit independently; no language at 15mo				MRI brain and EEG normal	Lack of light reaction, retinal detachement, lens and vitreous opacities bilaterally, falciform retinal folds, fundal hemorrhages	Low set ears, high arched palate	Abdominal US normal			Mild thumb adduction, hypertonia of extremities	Hearing normal	Metabolic workup, chromosome analysis normal
Sun 1	c.999del	F	3mo			Lack of head control at 15mo; no speech				CT at 5mo showing local osteolytic lesion on left parietal	Retinal detachment, iris posterior synechia, retrolenticular fibrotic mass					Scoliosis
Sun 2	c.1104delT	F	8mo		Microcephaly		Autism		Learning disabilities		Optic atrophy, macular dystrophy, temporal dragging of optic disc
Sun 3	c.1738_1742delinsACA	M	6mo								Corneal opacity, occlusion of pupil, temporal dragging of optic disc, retinal detachment
Sun 4	c.1867C>T	M	3mo				Autism		Learning disabilities		Corneal opacity, microcornea, occlusion of pupil, cataract, retrolenticular fibrotic mass, retinal detachment
Dixon	c.2112_2116dupAGAAC; p.P706QfsX31	M	22mo		Short stature	Delayed	Autistic behaviors			Lipomyelomeningocele	Bilateral hyperopic astigmatism, retinal detachment, exudative macular detachment; findings consistent with FEVR		FTT
Coussa	c.2046_2047del [p.Phe683Glnfs*9]	M	2mo		Microcephalic	Mild motor delays					Bilateral retinal folds, findings consistent with FEVR
Tipsuriyaporn^	(c.1016_1025delinsT,p.T339_342delinsI	F	18mo
Panagiotou	c.1434_1435insC (p.Glu479Argfs*18)	M				Global developmental delay				Neuroimaging normal	Retinal detachment at 1mo; exam findings consistent with FEVR	Long face, prominent nasal tip				Skeletal survey normal
Wang 1 (daughter of 2)	c.734+1G>A	F	27yo			Significant motor and speech delay			28 on Wechsler test (severe ID)	Hyperreflexia, positive Babinski sign, ataxic gait; MRI brain normal, EEG mildly abnormal, EMG normal	Severe esotropia, L retinal detachment, eyeball atrophy					Involuntary rotation of the head, peripheral hypertonia, paroxysmal dystonia of head/neck		Ceruloplasmin normal
Wang 2 (mother of 1)	c.734+1G>A	F	49yo						40 on testing	Unremarkable MRI brain, EEG; ataxic gait	Esotropia, exudative vitreoretinopathy bilaterally
S1	p.Tyr654*	M	20mo	Oligohydramnios; elective c/s at 36w5d gestation	Microcephalic at birth, BW 5lbs 13oz	Global delay; rolling at 22mo but unable to sit independently and non-verbal	NR	NR	N/A	S/p tethered cord surgery at 21mo; normal MRI brain; MRI spine with mildly thickened fibrolipoma of the filum terminale, normal termination of conus, consider tethered cord	Mild hyperopia, strabismus; intermittent exotropia, suspected amblyopia of R eye	"Mildly dysmorphic" with full nasal tip	Poor feeding since birth, poor weight gain	NR	NR	Truncal and upper extremity hypotonia, lower extremity spasticity	NR	CMA and mitochondrial DNA sequencing normal
S2	p.Leu259Profs*11	M	6yo	Gestational DM, induced due to poor growth	Microcephalic, poor weight gain, short stature	Global delay; walked at 2yo with assistance; at 5yo able to put sentences together but with poor speech coordination and knows shapes, colors, letters	Attention problems, restricted interests and repetitive behaviors, occasional biting/pinching of others	Sociable	NR	Slow movements and bradykinesia, difficulty sleeping, toe walking, normal MRI brain	Mild intermittent esotropia, mild astigmatism, mild hyperopia, strabismus	NR	Feeding issues at 6mo requiring NGT	NR	NR		Restless leg syndrome	CMA and ACP normal
S3	p.Gly575Arg	F	6yo	Unable to locate L kidney; poor growth in final month of gestation; born full term	BW= 2.5kg BL= 47cm Height, weight, and OFC consistently <3%ile since birth	Gross and fine motor delays; social immaturity; adaptive skill delay. Walked at 2y; Talked at 1.5y, then stopped speaking until 3y. Since then, speech has been on-track, with the exception of occasional stuttering. Speech therapy for stuttering determined this it be behavioral rather than developmental. Patient is bilingual- Russian and English	Repetitive behaviors- hand-wringing and nail-picking. At age 9, onset of stuttering when worried or emotionally worked up.	Shy, excited when talking or meeting a new person	NR	Imaging not performed	Retinal detachment in infancy (dx in Russia; ROP vs FEVR). Hyperopia, mild astigmatism, strabismus s/p correction. Current: no vision in L eye, glasses +10.50 sphere in both eyes with a +3.50 add in the right eye only- R eye vision 20/400 with glasses; s/p bilateral lensectomy; Residual esotropia s/p strabismus surgery Light-sensitive	Deep-set eyes, upslanting palpebral fissures, nystagmus. Ears are notable for a simple helix and measure 5.5 cm bilaterally. Nose is somewhat thin and prominent.	Negative for feeding issues; +constipation	Murmur detected- normal echocardiogram	Left renal ectopia	Hypotonia Left thumb polydactyly- duplication of the distal phalanx with a nail Mild generalized osteoporosis and history of right distal fibula fracture Bilateral flexible flat feet with tight gastrocnemius and bilateral ankle valgus	NR	CMA (SNP) and Fanconi anemia chromosomal breakage study normal; normal urine oligosaccharides and urine organic acids
S4^	p.Thr339_Arg342delinsIle	F	2yo	None/unremarkable	SGA at birth, microcephaly, poor weight gain, short stature - weight & stature %iles increasing w/ age	Motor - sat unassisted (tripod) at 15 mo, army crawled at 13-14 mo, walked independently at 18mo, pincer grasp at 15mo Speech - markedly delayed, ~3 words at 27 mo, also a number of signs, receptive language much stronger	Feeding aversion	Unremarkable	N/A	Prior low tone, now low normal to normal. Brain MRIs largely unremarkable, MRS - definite abnormal lactate peak	Bilateral tractional vitreoretinopathy, h/o bilateral tractional retinal detachments, bilateral esotropia. Hyperopia, astigmatism, strabismus.	Not strikingly dysmorphic, but - small nose with slightly upturned tip, high arched palate with a bit of a midline ridge, full everted lower lip, ears slightly low set with small tragus and absent anti-tragus	Yes - feeding aversion & poor weight gain, improving with therapy	No	No	Initial low tone	Type 1 diabetes (+ family history)	CMA - normal, GeneDx dual mitochondrial genome panel - 1 het VUS in RANBP2, 1 het VUS, single het VUSs in VARS2, COQ6, & ATP7B; bone marrow failure sequencing & del/dup panel - single het VUS In SAMD9
S5	c.1665dupG; p.Thr556fs	M	23mo	Born 24.5 weeks gestation; intermittent hemorrhaging early in pregnancy (6-8wks and then again right befor delivery). Normal prenatal ultrasounds; NIP screening normal. Neonatal period complicated by anemia of prematurity requiring two transfusions and respiratory distress (discharged from NICU at 84 days)	(BWt=0.65kg; BL 32cm; BOFC=21.5cm) (at 18mo: Wt=9.8kg; Ht=81.5cm; OFC=41.7cm) (at 23mo: Wt=10.8kg; Ht:84cm; OFC 43cm) (at 4y: Wt=16.3kg; Ht=98.4cm; OFC=45cm)	information from 23 month visit - global developmental delay: [rolled at 7 months; sat independently at approximately 20 months; not walking at 23months; no words at 23 months; babbles intermittently] Receives PT, OT, ST, vision services and feeding therapies; At 4 years is walking but mostly uses walker or stroller, has 200 words and knows numbers up to 30.	at 23 months some self-injurious behaviors (poke himself in eye to the point of bruising); diagnosed with autism spectrum disorder	Autism spectrum disorder; poor social interaction, insistence on sameness, fixated interests, decreased sensory input	NR	truncal hypotonia; distal hypertonicity; normal video EEG; diagnoses as having ataxic and spastic cerebral palsy; some choreiform movements of hands and feet with dysmetria/intention tremor. MRI of brain at 2 mo(non-specific findings of brain immaturity without actue intracranial abnormality	retinopathy of prematurity s/p laser surgery; cortical visual impairment; strabismus (s/p surgery); photophobia; Received patching; episodes of nystagmus after laser surgery but resolved	metopic prominence; large frontal upsweep of hair; curly hair; long eyelashes subjectively; slight lateral extension of the eyebrows;	History of silent aspiration with thin liquids; reflux; feeding difficulties; constipation	normal echocardiogram	none noted	wears AFOs	Required several sets of PE tubes; sleep apnea requiring tonsillectomy/adenoidectomy	normal SNP microarray; normal methylation for Angelman syndrome; on WES de novo variants of uncertain significance in the CPZ and TAOK2 genes
S6	p.Q72fs	M	1yo	Did not move a lot in utero, otherwise unremarkable	BW = 6lb 7oz, Microcephalic at birth (HC = 32 cm (5%)), Current head circ. = 46.5cm (-3.3 SD), height in 10th percentile, weight in 3rd percentile	Rolled at 1 year, sat at 2 years, pulled to stand at 3 years. Currently he can take steps with a walker and uses orthotics. He can understand simple commands, some two step commands. He has no words and only one word in sign language- "I want". He is not toilet trained.	No history of abnormal behaviors	MOC reports that he is always happy		severe intellectual disability, absent speech, spasticity of lower extremities, head CT w/out contrast- unremarkable, EEG- normal	Normal	microcephalic, thick helices in ears, high narrow arch in mouth	none reported	none reported	none reported	hypotonia, tight heel cords, spasticity of lower extremities, uses orthotics	mild asthma	Chromosome analysis normal, microarray analysis did not identify gains or losses but had areas of homozygosity between 1p31.3 to 1p31.1 and between 11q14.3 to 11q22.1, TORCH was normal, and methylation for prader-willi/Angelman syndrome were normal, Rett syndrome negative
S7	p.K335fs	M	3yo	assymetric IUGR (twin gestation)	BW = 5lb 3oz, weight as of 2018 = 35lbs, microcephalic at birth HC = 29cm, HC as of 2017 = 44cm(<3%), BL length = 46cm, length as of 2017 = 89cm	Head control - 6-7mos, Rolled over - 1yr, Crawled - 2yrs, pulled to stand - 26mos, global developmental delay, intelectual disability, non verbal	aggressiveness, self-abusive behaviors			severe developental delay, essential hypotinia, hx of screaming spells, with back arching, determined not to be seizures; normal EEG, brain MRI showing microcephaly and brachiocephaly	Optho note '13 - left eye esotropia, hyperopia, astigmatism	bitemporal narrowing, Single whorl noted. Eyebrows: prominent supraorbital ridge, bulbous nose	FTT, feeding issues improving with therapy, diarrhea with mushy and foul smelling stools	murmur noted after birth. echocardiogram showed a dysplastic bicuspid pulmonary valve, a bidirectional PDA and suprasystemic RV pressures. Pulmonary valve stenosis . s/p valvoplasty and cardiac catheterization	normal	able to walk which assistance, typically uses wheelchair.		Microarray - normal, karyotype - normal, noonan chip - normal
